# Supplementary material for: Detection of Leptomeningeal Metastasis by Contrast-Enhanced 3D T1-SPACE: Comparison with 2D FLAIR and Contrast-Enhanced 2D T1-Weighted Images
Source: PLoS One. 2016 Oct 3;11(10):e0163081. doi: 10.1371/journal.pone.0163081 (PMC5047453; doi:10.1371/journal.pone.0163081)
Supplement: S1 File — Raw results of statistical analysis. (XLS) [file pone.0163081.s001.xls]

## Sheet: FLAIR_1
	Please put on your data in yellow cells.
	The white cells will be automatically calculated.
		Gold standard(+)	Gold standard(-)	Subtotal
	Finding(+)	10	3	13
	Finding(-)	12	38	50
	Subtotal	22	41	63
	Sensitivity(%)			45.4545
	Specificity(%)			92.6829
	Accuracy(%)			76.1905
	Positive predictive value (PPV)(%)			76.9231
	Negative predictive value (NPV)(%)			76
	Prevalence(%)			34.9206
	Odds ratio			10.5556
	Relative risk			3.20513
	Copyright(c) 2004.04.04 by Byung Gil Choi, MD, PhD. Department of Radiology, College of Medicine, The Catholic University of Korea e-mail: cbg@catholic.ac.kr

## Sheet: T1GRE_1
	Please put on your data in yellow cells.
	The white cells will be automatically calculated.
		Gold standard(+)	Gold standard(-)	Subtotal
	Finding(+)	8	2	10
	Finding(-)	14	39	53
	Subtotal	22	41	63
	Sensitivity(%)			36.3636
	Specificity(%)			95.122
	Accuracy(%)			74.6032
	Positive predictive value (PPV)(%)			80
	Negative predictive value (NPV)(%)			73.5849
	Prevalence(%)			34.9206
	Odds ratio			11.1429
	Relative risk			3.02857
	Copyright(c) 2004.04.04 by Byung Gil Choi, MD, PhD. Department of Radiology, College of Medicine, The Catholic University of Korea e-mail: cbg@catholic.ac.kr

## Sheet: SPACE_1
	Please put on your data in yellow cells.
	The white cells will be automatically calculated.
		Gold standard(+)	Gold standard(-)	Subtotal
	Finding(+)	16	1	17
	Finding(-)	6	40	46
	Subtotal	22	41	63
	Sensitivity(%)			72.7273
	Specificity(%)			97.561
	Accuracy(%)			88.8889
	Positive predictive value (PPV)(%)			94.1176
	Negative predictive value (NPV)(%)			86.9565
	Prevalence(%)			34.9206
	Odds ratio			106.667
	Relative risk			7.21569
	Copyright(c) 2004.04.04 by Byung Gil Choi, MD, PhD. Department of Radiology, College of Medicine, The Catholic University of Korea e-mail: cbg@catholic.ac.kr

## Sheet: FLAIR_2
	Please put on your data in yellow cells.
	The white cells will be automatically calculated.
		Gold standard(+)	Gold standard(-)	Subtotal
	Finding(+)	15	4	19
	Finding(-)	7	37	44
	Subtotal	22	41	63
	Sensitivity(%)			68.1818
	Specificity(%)			90.2439
	Accuracy(%)			82.5397
	Positive predictive value (PPV)(%)			78.9474
	Negative predictive value (NPV)(%)			84.0909
	Prevalence(%)			34.9206
	Odds ratio			19.8214
	Relative risk			4.96241
	Copyright(c) 2004.04.04 by Byung Gil Choi, MD, PhD. Department of Radiology, College of Medicine, The Catholic University of Korea e-mail: cbg@catholic.ac.kr

## Sheet: T1GRE_2
	Please put on your data in yellow cells.
	The white cells will be automatically calculated.
		Gold standard(+)	Gold standard(-)	Subtotal
	Finding(+)	12	3	15
	Finding(-)	10	38	48
	Subtotal	22	41	63
	Sensitivity(%)			54.5455
	Specificity(%)			92.6829
	Accuracy(%)			79.3651
	Positive predictive value (PPV)(%)			80
	Negative predictive value (NPV)(%)			79.1667
	Prevalence(%)			34.9206
	Odds ratio			15.2
	Relative risk			3.84
	Copyright(c) 2004.04.04 by Byung Gil Choi, MD, PhD. Department of Radiology, College of Medicine, The Catholic University of Korea e-mail: cbg@catholic.ac.kr

## Sheet: SPACE_2
	Please put on your data in yellow cells.
	The white cells will be automatically calculated.
		Gold standard(+)	Gold standard(-)	Subtotal
	Finding(+)	18	2	20
	Finding(-)	4	39	43
	Subtotal	22	41	63
	Sensitivity(%)			81.8182
	Specificity(%)			95.122
	Accuracy(%)			90.4762
	Positive predictive value (PPV)(%)			90
	Negative predictive value (NPV)(%)			90.6977
	Prevalence(%)			34.9206
	Odds ratio			87.75
	Relative risk			9.675
	Copyright(c) 2004.04.04 by Byung Gil Choi, MD, PhD. Department of Radiology, College of Medicine, The Catholic University of Korea e-mail: cbg@catholic.ac.kr

## Sheet: McNemar
FLAIR_1 & ANSWER_dicho
FLAIR_1	ANSWER_dicho
	.00	1.00
.00	38	12
1.00	3	10
T1GRE_1 & ANSWER_dicho
T1GRE_1	ANSWER_dicho
	.00	1.00
.00	39	14
1.00	2	8
SPACE_1 & ANSWER_dicho
SPACE_1	ANSWER_dicho
	.00	1.00
.00	40	6
1.00	1	16
FLAIR_2 & ANSWER_dicho
FLAIR_2	ANSWER_dicho
	.00	1.00
.00	37	7
1.00	4	15
T1GRE_2 & ANSWER_dicho
T1GRE_2	ANSWER_dicho
	.00	1.00
.00	38	10
1.00	3	12
SPACE_2 & ANSWER_dicho
SPACE_2	ANSWER_dicho
	.00	1.00
.00	39	4
1.00	2	18
Test Statisticsb
	FLAIR_1 & ANSWER_dicho	T1GRE_1 & ANSWER_dicho	SPACE_1 & ANSWER_dicho	FLAIR_2 & ANSWER_dicho	T1GRE_2 & ANSWER_dicho	SPACE_2 & ANSWER_dicho
N	63	63	63	63	63	63
Exact Sig. (2-tailed)	0.0351562	0.00418091	0.125	0.548828	0.0922852	0.6875
